# Supplementary material for: Noninvasive and reliable automated detection of spreading depolarization in severe traumatic brain injury using scalp EEG
Source: Commun Med (Lond). 2023 Aug 19;3:113. doi: 10.1038/s43856-023-00344-3 (PMC10439895; doi:10.1038/s43856-023-00344-3)
Supplement: Supplementary file 2 — Supplementary Data 1 [file 43856_2023_344_MOESM2_ESM.xlsx]

## Sheet: Fig 4a-b
Average validation performance					Average train performance					PPV=0.66
FPR	TPR	CI_FPR	CI_TPR		FPR	TPR	CI_FPR	CI_TPR		FPR	TPR
0.00349613	0.315594	0.0028352	0.114101		0.00556946	0.515298	0.000334119	0.0122028		0	0
0.00677697	0.476642	0.00117025	0.0380136		0.00638647	0.563051	0.000223359	0.00745417		0.0001	0.00509405
0.00885986	0.532917	0.00152767	0.0560891		0.00811388	0.600868	0.000308973	0.0068867		0.0002	0.0101881
0.00997199	0.592164	0.00162735	0.0628904		0.00918136	0.630847	0.000342481	0.0135639		0.0003	0.0152821
0.0114948	0.654364	0.00136749	0.056105		0.0110073	0.670346	0.000260931	0.0102268		0.0004	0.0203762
0.0144764	0.737382	0.00133885	0.0607648		0.0143352	0.74507	0.000243852	0.00851837		0.0005	0.0254702
0.0186325	0.760138	0.00166686	0.0516687		0.0180765	0.777141	0.000372359	0.00932249		0.0006	0.0305643
0.0271919	0.824981	0.00300509	0.0343752		0.0281436	0.83833	0.00062997	0.00438708		0.0007	0.0356583
0.0322007	0.843167	0.00325311	0.0357394		0.030445	0.870825	0.00077803	0.0058378		0.0008	0.0407524
0.0332391	0.851423	0.00375695	0.048491		0.0309146	0.875579	0.000673285	0.0106311		0.0009	0.0458464
0.0389476	0.904179	0.00329448	0.0226138		0.0381971	0.90723	0.000737409	0.00340868		0.001	0.0509405
										0.0011	0.0560345
										0.0012	0.0611286
										0.0013	0.0662226
										0.0014	0.0713167
										0.0015	0.0764107
										0.0016	0.0815048
										0.0017	0.0865988
										0.0018	0.0916929
										0.0019	0.0967869
										0.002	0.101881
										0.0021	0.106975
										0.0022	0.112069
										0.0023	0.117163
										0.0024	0.122257
										0.0025	0.127351
										0.0026	0.132445
										0.0027	0.137539
										0.0028	0.142633
										0.0029	0.147727
										0.003	0.152821
										0.0031	0.157916
										0.0032	0.16301
										0.0033	0.168104
										0.0034	0.173198
										0.0035	0.178292
										0.0036	0.183386
										0.0037	0.18848
										0.0038	0.193574
										0.0039	0.198668
										0.004	0.203762
										0.0041	0.208856
										0.0042	0.21395
										0.0043	0.219044
										0.0044	0.224138
										0.0045	0.229232
										0.0046	0.234326
										0.0047	0.23942
										0.0048	0.244514
										0.0049	0.249608
										0.005	0.254702
										0.0051	0.259797
										0.0052	0.264891
										0.0053	0.269985
										0.0054	0.275079
										0.0055	0.280173
										0.0056	0.285267
										0.0057	0.290361
										0.0058	0.295455
										0.0059	0.300549
										0.006	0.305643
										0.0061	0.310737
										0.0062	0.315831
										0.0063	0.320925
										0.0064	0.326019
										0.0065	0.331113
										0.0066	0.336207
										0.0067	0.341301
										0.0068	0.346395
										0.0069	0.351489
										0.007	0.356583
										0.0071	0.361678
										0.0072	0.366772
										0.0073	0.371866
										0.0074	0.37696
										0.0075	0.382054
										0.0076	0.387148
										0.0077	0.392242
										0.0078	0.397336
										0.0079	0.40243
										0.008	0.407524
										0.0081	0.412618
										0.0082	0.417712
										0.0083	0.422806
										0.0084	0.4279
										0.0085	0.432994
										0.0086	0.438088
										0.0087	0.443182
										0.0088	0.448276
										0.0089	0.45337
										0.009	0.458464
										0.0091	0.463559
										0.0092	0.468653
										0.0093	0.473747
										0.0094	0.478841
										0.0095	0.483935
										0.0096	0.489029
										0.0097	0.494123
										0.0098	0.499217
										0.0099	0.504311
										0.01	0.509405
										0.0101	0.514499
										0.0102	0.519593
										0.0103	0.524687
										0.0104	0.529781
										0.0105	0.534875
										0.0106	0.539969
										0.0107	0.545063
										0.0108	0.550157
										0.0109	0.555251
										0.011	0.560345
										0.0111	0.56544
										0.0112	0.570534
										0.0113	0.575628
										0.0114	0.580722
										0.0115	0.585816
										0.0116	0.59091
										0.0117	0.596004
										0.0118	0.601098
										0.0119	0.606192
										0.012	0.611286
										0.0121	0.61638
										0.0122	0.621474
										0.0123	0.626568
										0.0124	0.631662
										0.0125	0.636756
										0.0126	0.64185
										0.0127	0.646944
										0.0128	0.652038
										0.0129	0.657132
										0.013	0.662226
										0.0131	0.66732
										0.0132	0.672415
										0.0133	0.677509
										0.0134	0.682603
										0.0135	0.687697
										0.0136	0.692791
										0.0137	0.697885
										0.0138	0.702979
										0.0139	0.708073
										0.014	0.713167
										0.0141	0.718261
										0.0142	0.723355
										0.0143	0.728449
										0.0144	0.733543
										0.0145	0.738637
										0.0146	0.743731
										0.0147	0.748825
										0.0148	0.753919
										0.0149	0.759013
										0.015	0.764107
										0.0151	0.769201
										0.0152	0.774296
										0.0153	0.77939
										0.0154	0.784484
										0.0155	0.789578
										0.0156	0.794672
										0.0157	0.799766
										0.0158	0.80486
										0.0159	0.809954
										0.016	0.815048
										0.0161	0.820142
										0.0162	0.825236
										0.0163	0.83033
										0.0164	0.835424
										0.0165	0.840518
										0.0166	0.845612
										0.0167	0.850706
										0.0168	0.8558
										0.0169	0.860894
										0.017	0.865988
										0.0171	0.871082
										0.0172	0.876177
										0.0173	0.881271
										0.0174	0.886365
										0.0175	0.891459
										0.0176	0.896553
										0.0177	0.901647
										0.0178	0.906741
										0.0179	0.911835
										0.018	0.916929
										0.0181	0.922023
										0.0182	0.927117
										0.0183	0.932211
										0.0184	0.937305
										0.0185	0.942399
										0.0186	0.947493
										0.0187	0.952587
										0.0188	0.957681
										0.0189	0.962775
										0.019	0.967869
										0.0191	0.972963
										0.0192	0.978058
										0.0193	0.983152
										0.0194	0.988246
										0.0195	0.99334
										0.0196	0.998434
										0.0197	1.00353
										0.0198	1.00862
										0.0199	1.01372
										0.02	1.01881
										0.0201	1.0239
										0.0202	1.029
										0.0203	1.03409
										0.0204	1.03919
										0.0205	1.04428
										0.0206	1.04937
										0.0207	1.05447
										0.0208	1.05956
										0.0209	1.06466
										0.021	1.06975
										0.0211	1.07484
										0.0212	1.07994
										0.0213	1.08503
										0.0214	1.09013
										0.0215	1.09522
										0.0216	1.10031
										0.0217	1.10541
										0.0218	1.1105
										0.0219	1.1156
										0.022	1.12069
										0.0221	1.12578
										0.0222	1.13088
										0.0223	1.13597
										0.0224	1.14107
										0.0225	1.14616
										0.0226	1.15126
										0.0227	1.15635
										0.0228	1.16144
										0.0229	1.16654
										0.023	1.17163
										0.0231	1.17673
										0.0232	1.18182
										0.0233	1.18691
										0.0234	1.19201
										0.0235	1.1971
										0.0236	1.2022
										0.0237	1.20729
										0.0238	1.21238
										0.0239	1.21748
										0.024	1.22257
										0.0241	1.22767
										0.0242	1.23276
										0.0243	1.23785
										0.0244	1.24295
										0.0245	1.24804
										0.0246	1.25314
										0.0247	1.25823
										0.0248	1.26332
										0.0249	1.26842
										0.025	1.27351
										0.0251	1.27861
										0.0252	1.2837
										0.0253	1.28879
										0.0254	1.29389
										0.0255	1.29898
										0.0256	1.30408
										0.0257	1.30917
										0.0258	1.31426
										0.0259	1.31936
										0.026	1.32445
										0.0261	1.32955
										0.0262	1.33464
										0.0263	1.33974
										0.0264	1.34483
										0.0265	1.34992
										0.0266	1.35502
										0.0267	1.36011
										0.0268	1.36521
										0.0269	1.3703
										0.027	1.37539
										0.0271	1.38049
										0.0272	1.38558
										0.0273	1.39068
										0.0274	1.39577
										0.0275	1.40086
										0.0276	1.40596
										0.0277	1.41105
										0.0278	1.41615
										0.0279	1.42124
										0.028	1.42633
										0.0281	1.43143
										0.0282	1.43652
										0.0283	1.44162
										0.0284	1.44671
										0.0285	1.4518
										0.0286	1.4569
										0.0287	1.46199
										0.0288	1.46709
										0.0289	1.47218
										0.029	1.47727
										0.0291	1.48237
										0.0292	1.48746
										0.0293	1.49256
										0.0294	1.49765
										0.0295	1.50274
										0.0296	1.50784
										0.0297	1.51293
										0.0298	1.51803
										0.0299	1.52312
										0.03	1.52821
										0.0301	1.53331
										0.0302	1.5384
										0.0303	1.5435
										0.0304	1.54859
										0.0305	1.55369
										0.0306	1.55878
										0.0307	1.56387
										0.0308	1.56897
										0.0309	1.57406
										0.031	1.57916
										0.0311	1.58425
										0.0312	1.58934
										0.0313	1.59444
										0.0314	1.59953
										0.0315	1.60463
										0.0316	1.60972
										0.0317	1.61481
										0.0318	1.61991
										0.0319	1.625
										0.032	1.6301
										0.0321	1.63519
										0.0322	1.64028
										0.0323	1.64538
										0.0324	1.65047
										0.0325	1.65557
										0.0326	1.66066
										0.0327	1.66575
										0.0328	1.67085
										0.0329	1.67594
										0.033	1.68104
										0.0331	1.68613
										0.0332	1.69122
										0.0333	1.69632
										0.0334	1.70141
										0.0335	1.70651
										0.0336	1.7116
										0.0337	1.71669
										0.0338	1.72179
										0.0339	1.72688
										0.034	1.73198
										0.0341	1.73707
										0.0342	1.74216
										0.0343	1.74726
										0.0344	1.75235
										0.0345	1.75745
										0.0346	1.76254
										0.0347	1.76764
										0.0348	1.77273
										0.0349	1.77782
										0.035	1.78292
										0.0351	1.78801
										0.0352	1.79311
										0.0353	1.7982
										0.0354	1.80329
										0.0355	1.80839
										0.0356	1.81348
										0.0357	1.81858
										0.0358	1.82367
										0.0359	1.82876
										0.036	1.83386
										0.0361	1.83895
										0.0362	1.84405
										0.0363	1.84914
										0.0364	1.85423
										0.0365	1.85933
										0.0366	1.86442
										0.0367	1.86952
										0.0368	1.87461
										0.0369	1.8797
										0.037	1.8848
										0.0371	1.88989
										0.0372	1.89499
										0.0373	1.90008
										0.0374	1.90517
										0.0375	1.91027
										0.0376	1.91536
										0.0377	1.92046
										0.0378	1.92555
										0.0379	1.93064
										0.038	1.93574
										0.0381	1.94083
										0.0382	1.94593
										0.0383	1.95102
										0.0384	1.95612
										0.0385	1.96121
										0.0386	1.9663
										0.0387	1.9714
										0.0388	1.97649
										0.0389	1.98159
										0.039	1.98668
										0.0391	1.99177
										0.0392	1.99687
										0.0393	2.00196
										0.0394	2.00706
										0.0395	2.01215
										0.0396	2.01724
										0.0397	2.02234
										0.0398	2.02743
										0.0399	2.03253
										0.04	2.03762
										0.0401	2.04271
										0.0402	2.04781
										0.0403	2.0529
										0.0404	2.058
										0.0405	2.06309
										0.0406	2.06818
										0.0407	2.07328
										0.0408	2.07837
										0.0409	2.08347
										0.041	2.08856
										0.0411	2.09365
										0.0412	2.09875
										0.0413	2.10384
										0.0414	2.10894
										0.0415	2.11403
										0.0416	2.11912
										0.0417	2.12422
										0.0418	2.12931
										0.0419	2.13441
										0.042	2.1395
										0.0421	2.14459
										0.0422	2.14969
										0.0423	2.15478
										0.0424	2.15988
										0.0425	2.16497
										0.0426	2.17007
										0.0427	2.17516
										0.0428	2.18025
										0.0429	2.18535
										0.043	2.19044
										0.0431	2.19554
										0.0432	2.20063
										0.0433	2.20572
										0.0434	2.21082
										0.0435	2.21591
										0.0436	2.22101
										0.0437	2.2261
										0.0438	2.23119
										0.0439	2.23629
										0.044	2.24138
										0.0441	2.24648
										0.0442	2.25157
										0.0443	2.25666
										0.0444	2.26176
										0.0445	2.26685
										0.0446	2.27195
										0.0447	2.27704
										0.0448	2.28213
										0.0449	2.28723
										0.045	2.29232
										0.0451	2.29742
										0.0452	2.30251
										0.0453	2.3076
										0.0454	2.3127
										0.0455	2.31779
										0.0456	2.32289
										0.0457	2.32798
										0.0458	2.33307
										0.0459	2.33817
										0.046	2.34326
										0.0461	2.34836
										0.0462	2.35345
										0.0463	2.35854
										0.0464	2.36364
										0.0465	2.36873
										0.0466	2.37383
										0.0467	2.37892
										0.0468	2.38402
										0.0469	2.38911
										0.047	2.3942
										0.0471	2.3993
										0.0472	2.40439
										0.0473	2.40949
										0.0474	2.41458
										0.0475	2.41967
										0.0476	2.42477
										0.0477	2.42986
										0.0478	2.43496
										0.0479	2.44005
										0.048	2.44514
										0.0481	2.45024
										0.0482	2.45533
										0.0483	2.46043
										0.0484	2.46552
										0.0485	2.47061
										0.0486	2.47571
										0.0487	2.4808
										0.0488	2.4859
										0.0489	2.49099
										0.049	2.49608
										0.0491	2.50118
										0.0492	2.50627
										0.0493	2.51137
										0.0494	2.51646
										0.0495	2.52155
										0.0496	2.52665
										0.0497	2.53174
										0.0498	2.53684
										0.0499	2.54193
										0.05	2.54702

## Sheet: Fig 4c
FPR	TPR	ε_CV
0.00349613	0.315594	0.719273
0.00677697	0.476642	0.587615
0.00885986	0.532917	0.554532
0.00997199	0.592164	0.507236
0.0114948	0.654364	0.464665
0.0144764	0.737382	0.425553
0.0186325	0.760138	0.454423
0.0271919	0.824981	0.490355
0.0322007	0.843167	0.519037
0.0332391	0.851423	0.521871
0.0389476	0.904179	0.533521

## Sheet: Fig 6
near-DC		Delta		Theta		Alpha		Beta			PPV=0.5
FPR	TPR	FPR	TPR	FPR	TPR	FPR	TPR	FPR	TPR		FPR	TPR
0.0102196	0.413012	0.00349613	0.315594	0.00210068	0.141852	0.00754905	0.38632	0.00464954	0.0822669		0	0
0.0151272	0.500377	0.00677697	0.476642	0.00290116	0.218509	0.0102738	0.481258	0.00564163	0.207254		0.0001	0.00310508
0.0156816	0.587727	0.00885986	0.532917	0.00499931	0.322183	0.011708	0.528547	0.0105674	0.337496		0.0002	0.00621015
0.0183102	0.628814	0.00997199	0.592164	0.00584872	0.365941	0.0193013	0.590995	0.0134049	0.395327		0.0003	0.00931523
0.0267134	0.697573	0.0114948	0.654364	0.00736776	0.421581	0.019624	0.646824	0.0158494	0.589238		0.0004	0.0124203
0.027333	0.770268	0.0144764	0.737382	0.0202677	0.728626	0.0277766	0.776374	0.02107	0.604253		0.0005	0.0155254
0.0370986	0.834601	0.0186325	0.760138	0.0527856	0.931546	0.0319134	0.812209	0.0306379	0.739861		0.0006	0.0186305
0.0422747	0.8749	0.0271919	0.824981			0.036546	0.863248	0.0476637	0.748642		0.0007	0.0217355
		0.0322007	0.843167			0.0439971	0.927257	0.0531664	0.872164		0.0008	0.0248406
		0.0332391	0.851423								0.0009	0.0279457
		0.0389476	0.904179								0.001	0.0310508
											0.0011	0.0341558
											0.0012	0.0372609
											0.0013	0.040366
											0.0014	0.0434711
											0.0015	0.0465762
											0.0016	0.0496812
											0.0017	0.0527863
											0.0018	0.0558914
											0.0019	0.0589965
											0.002	0.0621015
											0.0021	0.0652066
											0.0022	0.0683117
											0.0023	0.0714168
											0.0024	0.0745218
											0.0025	0.0776269
											0.0026	0.080732
											0.0027	0.0838371
											0.0028	0.0869422
											0.0029	0.0900472
											0.003	0.0931523
											0.0031	0.0962574
											0.0032	0.0993625
											0.0033	0.102468
											0.0034	0.105573
											0.0035	0.108678
											0.0036	0.111783
											0.0037	0.114888
											0.0038	0.117993
											0.0039	0.121098
											0.004	0.124203
											0.0041	0.127308
											0.0042	0.130413
											0.0043	0.133518
											0.0044	0.136623
											0.0045	0.139728
											0.0046	0.142834
											0.0047	0.145939
											0.0048	0.149044
											0.0049	0.152149
											0.005	0.155254
											0.0051	0.158359
											0.0052	0.161464
											0.0053	0.164569
											0.0054	0.167674
											0.0055	0.170779
											0.0056	0.173884
											0.0057	0.176989
											0.0058	0.180094
											0.0059	0.1832
											0.006	0.186305
											0.0061	0.18941
											0.0062	0.192515
											0.0063	0.19562
											0.0064	0.198725
											0.0065	0.20183
											0.0066	0.204935
											0.0067	0.20804
											0.0068	0.211145
											0.0069	0.21425
											0.007	0.217355
											0.0071	0.22046
											0.0072	0.223566
											0.0073	0.226671
											0.0074	0.229776
											0.0075	0.232881
											0.0076	0.235986
											0.0077	0.239091
											0.0078	0.242196
											0.0079	0.245301
											0.008	0.248406
											0.0081	0.251511
											0.0082	0.254616
											0.0083	0.257721
											0.0084	0.260826
											0.0085	0.263932
											0.0086	0.267037
											0.0087	0.270142
											0.0088	0.273247
											0.0089	0.276352
											0.009	0.279457
											0.0091	0.282562
											0.0092	0.285667
											0.0093	0.288772
											0.0094	0.291877
											0.0095	0.294982
											0.0096	0.298087
											0.0097	0.301192
											0.0098	0.304298
											0.0099	0.307403
											0.01	0.310508
											0.0101	0.313613
											0.0102	0.316718
											0.0103	0.319823
											0.0104	0.322928
											0.0105	0.326033
											0.0106	0.329138
											0.0107	0.332243
											0.0108	0.335348
											0.0109	0.338453
											0.011	0.341558
											0.0111	0.344664
											0.0112	0.347769
											0.0113	0.350874
											0.0114	0.353979
											0.0115	0.357084
											0.0116	0.360189
											0.0117	0.363294
											0.0118	0.366399
											0.0119	0.369504
											0.012	0.372609
											0.0121	0.375714
											0.0122	0.378819
											0.0123	0.381924
											0.0124	0.38503
											0.0125	0.388135
											0.0126	0.39124
											0.0127	0.394345
											0.0128	0.39745
											0.0129	0.400555
											0.013	0.40366
											0.0131	0.406765
											0.0132	0.40987
											0.0133	0.412975
											0.0134	0.41608
											0.0135	0.419185
											0.0136	0.42229
											0.0137	0.425396
											0.0138	0.428501
											0.0139	0.431606
											0.014	0.434711
											0.0141	0.437816
											0.0142	0.440921
											0.0143	0.444026
											0.0144	0.447131
											0.0145	0.450236
											0.0146	0.453341
											0.0147	0.456446
											0.0148	0.459551
											0.0149	0.462656
											0.015	0.465762
											0.0151	0.468867
											0.0152	0.471972
											0.0153	0.475077
											0.0154	0.478182
											0.0155	0.481287
											0.0156	0.484392
											0.0157	0.487497
											0.0158	0.490602
											0.0159	0.493707
											0.016	0.496812
											0.0161	0.499917
											0.0162	0.503022
											0.0163	0.506128
											0.0164	0.509233
											0.0165	0.512338
											0.0166	0.515443
											0.0167	0.518548
											0.0168	0.521653
											0.0169	0.524758
											0.017	0.527863
											0.0171	0.530968
											0.0172	0.534073
											0.0173	0.537178
											0.0174	0.540283
											0.0175	0.543388
											0.0176	0.546494
											0.0177	0.549599
											0.0178	0.552704
											0.0179	0.555809
											0.018	0.558914
											0.0181	0.562019
											0.0182	0.565124
											0.0183	0.568229
											0.0184	0.571334
											0.0185	0.574439
											0.0186	0.577544
											0.0187	0.580649
											0.0188	0.583754
											0.0189	0.58686
											0.019	0.589965
											0.0191	0.59307
											0.0192	0.596175
											0.0193	0.59928
											0.0194	0.602385
											0.0195	0.60549
											0.0196	0.608595
											0.0197	0.6117
											0.0198	0.614805
											0.0199	0.61791
											0.02	0.621015
											0.0201	0.62412
											0.0202	0.627226
											0.0203	0.630331
											0.0204	0.633436
											0.0205	0.636541
											0.0206	0.639646
											0.0207	0.642751
											0.0208	0.645856
											0.0209	0.648961
											0.021	0.652066
											0.0211	0.655171
											0.0212	0.658276
											0.0213	0.661381
											0.0214	0.664486
											0.0215	0.667592
											0.0216	0.670697
											0.0217	0.673802
											0.0218	0.676907
											0.0219	0.680012
											0.022	0.683117
											0.0221	0.686222
											0.0222	0.689327
											0.0223	0.692432
											0.0224	0.695537
											0.0225	0.698642
											0.0226	0.701747
											0.0227	0.704852
											0.0228	0.707958
											0.0229	0.711063
											0.023	0.714168
											0.0231	0.717273
											0.0232	0.720378
											0.0233	0.723483
											0.0234	0.726588
											0.0235	0.729693
											0.0236	0.732798
											0.0237	0.735903
											0.0238	0.739008
											0.0239	0.742113
											0.024	0.745218
											0.0241	0.748324
											0.0242	0.751429
											0.0243	0.754534
											0.0244	0.757639
											0.0245	0.760744
											0.0246	0.763849
											0.0247	0.766954
											0.0248	0.770059
											0.0249	0.773164
											0.025	0.776269
											0.0251	0.779374
											0.0252	0.782479
											0.0253	0.785584
											0.0254	0.78869
											0.0255	0.791795
											0.0256	0.7949
											0.0257	0.798005
											0.0258	0.80111
											0.0259	0.804215
											0.026	0.80732
											0.0261	0.810425
											0.0262	0.81353
											0.0263	0.816635
											0.0264	0.81974
											0.0265	0.822845
											0.0266	0.82595
											0.0267	0.829056
											0.0268	0.832161
											0.0269	0.835266
											0.027	0.838371
											0.0271	0.841476
											0.0272	0.844581
											0.0273	0.847686
											0.0274	0.850791
											0.0275	0.853896
											0.0276	0.857001
											0.0277	0.860106
											0.0278	0.863211
											0.0279	0.866316
											0.028	0.869422
											0.0281	0.872527
											0.0282	0.875632
											0.0283	0.878737
											0.0284	0.881842
											0.0285	0.884947
											0.0286	0.888052
											0.0287	0.891157
											0.0288	0.894262
											0.0289	0.897367
											0.029	0.900472
											0.0291	0.903577
											0.0292	0.906682
											0.0293	0.909788
											0.0294	0.912893
											0.0295	0.915998
											0.0296	0.919103
											0.0297	0.922208
											0.0298	0.925313
											0.0299	0.928418
											0.03	0.931523
											0.0301	0.934628
											0.0302	0.937733
											0.0303	0.940838
											0.0304	0.943943
											0.0305	0.947048
											0.0306	0.950154
											0.0307	0.953259
											0.0308	0.956364
											0.0309	0.959469
											0.031	0.962574
											0.0311	0.965679
											0.0312	0.968784
											0.0313	0.971889
											0.0314	0.974994
											0.0315	0.978099
											0.0316	0.981204
											0.0317	0.984309
											0.0318	0.987414
											0.0319	0.99052
											0.032	0.993625
											0.0321	0.99673
											0.0322	0.999835
											0.0323	1.00294
											0.0324	1.00604
											0.0325	1.00915
											0.0326	1.01226
											0.0327	1.01536
											0.0328	1.01847
											0.0329	1.02157
											0.033	1.02468
											0.0331	1.02778
											0.0332	1.03089
											0.0333	1.03399
											0.0334	1.0371
											0.0335	1.0402
											0.0336	1.04331
											0.0337	1.04641
											0.0338	1.04952
											0.0339	1.05262
											0.034	1.05573
											0.0341	1.05883
											0.0342	1.06194
											0.0343	1.06504
											0.0344	1.06815
											0.0345	1.07125
											0.0346	1.07436
											0.0347	1.07746
											0.0348	1.08057
											0.0349	1.08367
											0.035	1.08678
											0.0351	1.08988
											0.0352	1.09299
											0.0353	1.09609
											0.0354	1.0992
											0.0355	1.1023
											0.0356	1.10541
											0.0357	1.10851
											0.0358	1.11162
											0.0359	1.11472
											0.036	1.11783
											0.0361	1.12093
											0.0362	1.12404
											0.0363	1.12714
											0.0364	1.13025
											0.0365	1.13335
											0.0366	1.13646
											0.0367	1.13956
											0.0368	1.14267
											0.0369	1.14577
											0.037	1.14888
											0.0371	1.15198
											0.0372	1.15509
											0.0373	1.15819
											0.0374	1.1613
											0.0375	1.1644
											0.0376	1.16751
											0.0377	1.17061
											0.0378	1.17372
											0.0379	1.17682
											0.038	1.17993
											0.0381	1.18303
											0.0382	1.18614
											0.0383	1.18924
											0.0384	1.19235
											0.0385	1.19545
											0.0386	1.19856
											0.0387	1.20166
											0.0388	1.20477
											0.0389	1.20787
											0.039	1.21098
											0.0391	1.21409
											0.0392	1.21719
											0.0393	1.2203
											0.0394	1.2234
											0.0395	1.22651
											0.0396	1.22961
											0.0397	1.23272
											0.0398	1.23582
											0.0399	1.23893
											0.04	1.24203
											0.0401	1.24514
											0.0402	1.24824
											0.0403	1.25135
											0.0404	1.25445
											0.0405	1.25756
											0.0406	1.26066
											0.0407	1.26377
											0.0408	1.26687
											0.0409	1.26998
											0.041	1.27308
											0.0411	1.27619
											0.0412	1.27929
											0.0413	1.2824
											0.0414	1.2855
											0.0415	1.28861
											0.0416	1.29171
											0.0417	1.29482
											0.0418	1.29792
											0.0419	1.30103
											0.042	1.30413
											0.0421	1.30724
											0.0422	1.31034
											0.0423	1.31345
											0.0424	1.31655
											0.0425	1.31966
											0.0426	1.32276
											0.0427	1.32587
											0.0428	1.32897
											0.0429	1.33208
											0.043	1.33518
											0.0431	1.33829
											0.0432	1.34139
											0.0433	1.3445
											0.0434	1.3476
											0.0435	1.35071
											0.0436	1.35381
											0.0437	1.35692
											0.0438	1.36002
											0.0439	1.36313
											0.044	1.36623
											0.0441	1.36934
											0.0442	1.37244
											0.0443	1.37555
											0.0444	1.37865
											0.0445	1.38176
											0.0446	1.38486
											0.0447	1.38797
											0.0448	1.39107
											0.0449	1.39418
											0.045	1.39728
											0.0451	1.40039
											0.0452	1.40349
											0.0453	1.4066
											0.0454	1.4097
											0.0455	1.41281
											0.0456	1.41592
											0.0457	1.41902
											0.0458	1.42213
											0.0459	1.42523
											0.046	1.42834
											0.0461	1.43144
											0.0462	1.43455
											0.0463	1.43765
											0.0464	1.44076
											0.0465	1.44386
											0.0466	1.44697
											0.0467	1.45007
											0.0468	1.45318
											0.0469	1.45628
											0.047	1.45939
											0.0471	1.46249
											0.0472	1.4656
											0.0473	1.4687
											0.0474	1.47181
											0.0475	1.47491
											0.0476	1.47802
											0.0477	1.48112
											0.0478	1.48423
											0.0479	1.48733
											0.048	1.49044
											0.0481	1.49354
											0.0482	1.49665
											0.0483	1.49975
											0.0484	1.50286
											0.0485	1.50596
											0.0486	1.50907
											0.0487	1.51217
											0.0488	1.51528
											0.0489	1.51838
											0.049	1.52149
											0.0491	1.52459
											0.0492	1.5277
											0.0493	1.5308
											0.0494	1.53391
											0.0495	1.53701
											0.0496	1.54012
											0.0497	1.54322
											0.0498	1.54633
											0.0499	1.54943
											0.05	1.55254

## Sheet: Fig 7
blue dots (data points)		red curve (regression)
Number of SDs in a 30-hour time window	Total duration of detections (min)	Number of SDs in a 30-hour time window	Total duration of detections (min)
0	0	0	114.543
0	0	0	114.543
0	0	0	114.543
0	0	0	114.543
0	0	0	114.543
0	0	0	114.543
0	0	0	114.543
0	0	0	114.543
0	0	0	114.543
0	471	0	114.543
0	471	0	114.543
0	471	0	114.543
0	471	0	114.543
0	683.001	0	114.543
0	558.001	0	114.543
1	533.001	1	277.905
2	533.001	2	345.572
2	412.501	2	345.572
2	412.501	2	345.572
2	412.501	2	345.572
4	0	4	441.267
4	497.001	4	441.267
4	571.501	4	441.267
4	584.001	4	441.267
4	628.501	4	441.267
4	57.5003	4	441.267
4	57.5003	4	441.267
4	57.5003	4	441.267
5	572.501	5	479.832
5	644.001	5	479.832
5	556.501	5	479.832
5	657.001	5	479.832
5	584.001	5	479.832
5	57.5003	5	479.832
6	635.001	6	514.697
6	635.001	6	514.697
6	635.001	6	514.697
6	635.001	6	514.697
6	503	6	514.697
6	503	6	514.697
6	503	6	514.697
6	503	6	514.697
6	503	6	514.697
6	503	6	514.697
6	503	6	514.697
6	540.501	6	514.697
6	542.501	6	514.697
6	542.501	6	514.697
6	684.501	6	514.697
6	709.001	6	514.697
7	644.001	7	546.758
7	835.001	7	546.758
7	835.001	7	546.758
7	676.501	7	546.758
7	676.501	7	546.758
7	653.001	7	546.758
7	635.001	7	546.758
7	754.501	7	546.758
7	57.5003	7	546.758
7	57.5003	7	546.758
8	807.501	8	576.601
8	848.001	8	576.601
8	980.001	8	576.601
8	835.001	8	576.601
8	190	8	576.601
8	190	8	576.601
8	190	8	576.601
8	190	8	576.601
8	0	8	576.601
8	0	8	576.601
8	0	8	576.601
8	0	8	576.601
8	0	8	576.601
8	0	8	576.601
8	57.5003	8	576.601
8	57.5003	8	576.601
8	57.5003	8	576.601
8	57.5003	8	576.601
8	57.5003	8	576.601
9	848.001	9	604.629
10	754.501	10	631.139
10	190	10	631.139
12	896.501	12	680.446
14	936.001	14	725.788
17	1005.5	17	788.102
19	1080	19	826.621
22	1122.5	22	880.779
23	899.501	23	898
24	899.501	24	914.85
24	1122.5	24	914.85
25	1132.5	25	931.353
26	942.501	26	947.529
26	942.501	26	947.529
27	1132.5	27	963.397
27	1122.5	27	963.397
29	1132.5	29	994.274
29	1104.5	29	994.274
30	1245.5	30	1009.31
30	1132.5	30	1009.31
30	1055	30	1009.31
31	1132.5	31	1024.1
31	1132.5	31	1024.1
31	1132.5	31	1024.1
32	1104.5	32	1038.66
34	1104.5	34	1067.1
35	1319.5	35	1081.01
36	1375.5	36	1094.71
37	1321.5	37	1108.24
37	1610.5	37	1108.24
37	1610.5	37	1108.24
37	1104.5	37	1108.24
38	1432	38	1121.57
38	1432	38	1121.57
38	1432	38	1121.57
38	1610.5	38	1121.57
38	1610.5	38	1121.57
39	1263	39	1134.74
41	1248	41	1160.57
41	1248	41	1160.57
41	775.501	41	1160.57
41	1263	41	1160.57
42	909.501	42	1173.25
42	909.501	42	1173.25
44	909.501	44	1198.16
44	1346.5	44	1198.16
46	1346.5	46	1222.52
49	1346.5	49	1258.08
51	1494.5	51	1281.18
54	1438.5	54	1315
55	1438.5	55	1326.07
55	1438.5	55	1326.07
58	1438.5	58	1358.67
61	1438.5	61	1390.44
62	1367.5	62	1400.86
63	1301	63	1411.19
64	1402.5	64	1421.44
65	1301	65	1431.61
66	1431.5	66	1441.7
67	1409.5	67	1451.72
67	1205.5	67	1451.72
67	1205.5	67	1451.72
69	1305.5	69	1471.53
70	1354.5	70	1481.33
70	1366	70	1481.33
70	1312.5	70	1481.33
70	1331	70	1481.33
71	1199.5	71	1491.06
71	1361	71	1491.06
71	1399.5	71	1491.06
71	1321.5	71	1491.06
73	1347.5	73	1510.31
74	1347.5	74	1519.84
75	1425.5	75	1529.3
